# Supplementary material for: Pre-interventional assessment of right renal to right adrenal vein distance: Impact on procedure time and radiation dose in adrenal vein sampling
Source: PLoS One. 2022 Dec 30;17(12):e0279552. doi: 10.1371/journal.pone.0279552 (PMC9803090; doi:10.1371/journal.pone.0279552)
Supplement: S1 Table — (XLSX) [file pone.0279552.s001.xlsx]

## Sheet: Interventional data
Patient #	Group	Interventionalist	use of ruler (0=no; 1=yes)	fluoroscopy time (s)	contrast agent volume (ml)	air kerma (mGy)	dose area product (Gy*cm²)
1	ruler	non-expert 1	1	2841	250	2561.9	424.3
2	ruler	non-expert 1	1	1589	150	1854.4	340.1
3	ruler	non-expert 1	1	1907	150	1454.9	325.6
4	ruler	non-expert 1	1	1164	150	1638.3	195.6
5	ruler	non-expert 1	1	1167	150	455.6	66.5
6	ruler	non-expert 1	1	1321	100	192.7	23.7
7	ruler	non-expert 1	1	600	150	311.1	59.8
8	ruler	non-expert 1	1	582	120	306	46.9
9	ruler	non-expert 1	1	552	100	565	73.5
10	ruler	non-expert 1	1	1200	100	261	28.1
11	ruler	non-expert 1	1	570	90	199	19.5
12	ruler	non-expert 1	1	313	80	72.9	10.2
13	ruler	non-expert 1	1	2141	150	1360.6	303.7
14	ruler	non-expert 1	1	1221	200	1465.4	251.5
15	no ruler	non-expert 2	0	2240	200	2523.3	201
16	no ruler	non-expert 2	0	5556	450	8276	762.3
17	no ruler	non-expert 2	0	2724	200	1237.1	83.5
18	no ruler	non-expert 2	0	1588	150	347.9	52.1
19	no ruler	non-expert 2	0	4393	350	5952.6	899.9
20	no ruler	non-expert 2	0	2550	200	375.5	79.7
21	no ruler	non-expert 2	0	1240	100	1327.1	188.5
22	no ruler	non-expert 2	0	3110	400	2693	380.4
23	no ruler	non-expert 3	0	4244	350	757.5	141.4
24	no ruler	non-expert 3	0	4273	350	2014.6	507.9
25	no ruler	non-expert 3	0	3659	250	835.4	89.2
26	no ruler	non-expert 3	0	2654	200	610.1	99.8
27	no ruler	non-expert 3	0	2489	200	1589.3	216.7
28	no ruler	non-expert 3	0	2200	200	480.5	146.2
29	no ruler	non-expert 3	0	2343	200	1568.2	481.4
30	no ruler	non-expert 3	0	3977	250	558	125.63
31	no ruler	non-expert 4	0	3979	300	526.5	87.59
32	no ruler	non-expert 4	0	5190	350	5920	879
33	no ruler	non-expert 4	0	4594	400	3041	308.4
34	no ruler	non-expert 4	0	4188	150	730.5	128.6
35	no ruler	non-expert 4	0	1110	150	476	111.1
36	no ruler	non-expert 4	0	4089	320	1938.6	249.8
37	no ruler	non-expert 4	0	2805	160	1880	264.6
38	no ruler	non-expert 4	0	3046	150	306.1	387.6
39	expert	expert	0	1718	100	398	66.6
40	expert	expert	0	997	120	415	105.39
41	expert	expert	0	643	120	387	69.34
42	expert	expert	0	894	100	225	44.8
43	expert	expert	0	752	70	1502.3	265.6
44	expert	expert	0	1174	110	958	184.8
45	expert	expert	0	1954	180	730	143.6

## Sheet: distance measurement
Patient #	Distance RRV-RAV (imaging)	distance RRV-RAV (intervention)
1	3.7	4.9
2	4.1	4.1
3		4.8
4	4.2	5.1
5	5	5.3
6	4.5	4.5
7	3.5	4.1
8	4.1	4.6
9	3.8	4.2
10	3.7	4.5
11		5
12	4	4
13	3.4	3.6
14	5.6	6.3
